# Supplementary material for: Initiation of Antiviral B Cell Immunity Relies on Innate Signals from Spatially Positioned NKT Cells
Source: Cell. 2018 Jan 25;172(3):517–533.e20. doi: 10.1016/j.cell.2017.11.036 (PMC5786505; doi:10.1016/j.cell.2017.11.036)
Supplement: Table S1. List of Differentially Expressed Genes Identified by Single-Cell RNA-Seq among the IL-4+ Clusters, Related to Figure 4 [file mmc1.xlsx]

## Sheet: Sheet1
Gene	Cluster	Average Difference	p Value
Cxcr3	1	2.56762	5.93342e-15
Il2rb	1	2.00742	5.97831e-11
Ccl5	1	1.72082	9.03187e-11
Trim36	1	2.75725	5.43241e-10
Lrrc20	1	4.44167	7.62353e-10
Rs1	1	3.16049	1.26694e-09
P2rx7	1	1.28879	1.80384e-09
Slc16a10	1	1.32019	3.49817e-09
Tbx21	1	2.6016	7.08438e-09
Bsn	1	2.83113	1.61731e-08
Csf2rb2	1	3.5185	4.59931e-08
2900026A02Rik	1	4.03784	5.49869e-08
Irf7	1	0.695884	5.57548e-08
Lyst	1	2.23103	5.60642e-08
Rgs3	1	1.41677	8.13538e-08
Entpd1	1	7.28775	8.17818e-08
Hdac9	1	2.48101	1.50047e-07
Cul3	1	2.21939	3.07449e-07
Mrgpre	1	2.24199	5.07135e-07
4933404O12Rik	1	3.5416	6.09763e-07
Chst3	1	1.19915	7.57577e-07
Gimap3	1	1.06202	8.20798e-07
Paxip1	1	1.51904	9.03065e-07
Rgs9bp	1	3.13202	9.03479e-07
Asap2	1	3.04823	1.01198e-06
Cd93	1	2.71992	1.03042e-06
Dzank1	1	4.67913	1.17662e-06
F10	1	2.0596	1.18967e-06
Mageb16-ps1	1	1.41199	1.20677e-06
Tead1	1	1.86405	1.67914e-06
Gm15441	1	1.5965	2.19404e-06
Cd44	1	1.65595	2.6509e-06
Sh2d3c	1	1.12409	3.02421e-06
Nup133	1	2.14463	3.13932e-06
Cd200r2	1	3.1003	3.22286e-06
Xcl1	1	3.27922	3.35814e-06
Rab3c	1	1.83534	3.56924e-06
Atp8a2	1	1.71373	3.64309e-06
Id2	1	0.83652	3.99199e-06
Cd97	1	1.25535	4.0044e-06
2610507I01Rik	1	1.47237	4.35019e-06
Gm19619	1	2.32023	4.35646e-06
Mcmdc2	1	1.73212	4.37357e-06
Tyms	1	1.45624	4.99787e-06
Gm8234	1	1.6563	5.00853e-06
Pard6b	1	2.92934	6.30647e-06
Tns4	1	2.35694	6.31023e-06
Zfp37	1	1.56828	6.54677e-06
Ceacam19	1	4.85215	6.81965e-06
Npy1r	1	1.34303	7.29935e-06
Xrcc3	1	0.943679	9.31305e-06
H2-Q5	1	0.828146	9.84546e-06
Asb2	1	0.790961	9.93479e-06
5730577I03Rik	1	1.71247	1.14234e-05
Lonrf1	1	1.20508	1.2838e-05
2210039B01Rik	1	3.07591	1.36841e-05
Abcb9	1	1.95347	1.38851e-05
Gm5607	1	2.11198	1.3977e-05
Cd38	1	1.8057	1.51725e-05
Tpx2	1	2.50426	1.68168e-05
Maoa	1	2.20335	1.68639e-05
Fbxl17	1	0.822746	1.69501e-05
Adam19	1	1.29168	1.78572e-05
4930539E08Rik	1	1.57315	1.82359e-05
Nkg7	1	0.989998	1.9039e-05
Gm7609	1	4.46211	1.99555e-05
E330020D12Rik	1	3.66544	1.99768e-05
Fgf5	1	2.59742	2.00433e-05
Cpox	1	1.84564	2.04704e-05
Lhfpl4	1	1.50354	3.02437e-05
Art2a-ps	1	1.91055	3.05486e-05
Kalrn	1	1.3289	3.53007e-05
S100a13	1	0.514425	3.5597e-05
Gm14403	1	1.77721	3.71551e-05
Kcnq5	1	0.931517	3.76528e-05
C5ar2	1	1.76167	4.86514e-05
Psg29	1	2.15215	4.88807e-05
Plac8	1	1.60221	5.28887e-05
Ccdc36	1	3.14458	6.34155e-05
Arsb	1	1.28009	6.45762e-05
Tsc22d4	1	0.970339	6.5429e-05
Pion	1	1.64658	6.61468e-05
Cxcr2	1	1.01235	6.89256e-05
Lpcat4	1	2.11029	6.90232e-05
Atxn2l	1	1.08741	7.00571e-05
Zfp459	1	1.18636	7.95533e-05
Tnfsf10	1	1.35224	8.59379e-05
Clmn	1	0.627456	8.65647e-05
Nuf2	1	1.79931	9.00816e-05
A630075F10Rik	1	1.3879	9.1934e-05
Cd226	1	1.17731	9.40487e-05
Lasp1	1	0.53325	9.85378e-05
Tnfrsf11a	1	0.977715	0.000107842
Il4ra	1	1.42776	0.000111274
Pigt	1	0.54488	0.000119832
Rbl2	1	0.857887	0.000120241
Slc7a2	1	2.01745	0.000120958
Kif2a	1	1.82585	0.000133681
Tlcd2	1	2.43534	0.000144257
Gm12253	1	2.78003	0.000150557
Nol3	1	1.18202	0.000155569
Hmmr	1	1.64265	0.000155981
Cxcr6	1	1.17297	0.00015931
Gm4791	1	1.67014	0.000166113
Inpp4b	1	1.0663	0.000195198
Vps52	1	0.622743	0.000200484
Chst15	1	2.03427	0.000208296
Gm5531	1	1.74107	0.000208638
Hmga2-ps1	1	1.34975	0.000212132
Gimap4	1	0.778699	0.00022081
Tnfrsf1a	1	1.43835	0.000221161
Gm9159	1	2.24419	0.000222772
Ankle1	1	2.26079	0.000240617
AU023762	1	1.1735	0.000244931
4921515E04Rik	1	1.81657	0.000248736
G730013B05Rik	1	1.18214	0.000269391
Prrc2a	1	0.630684	0.000281577
Klrb1c	1	2.49324	0.000282653
Smtnl2	1	0.9543	0.000290386
Rnf168	1	1.30734	0.000297042
Lsm11	1	2.30269	0.00030288
H2-Q6	1	1.10914	0.000303839
Prrg3	1	2.49767	0.00032414
Napsa	1	4.87071	0.000367061
Pstpip2	1	1.52159	0.000375178
Slx4ip	1	5.40691	0.00038631
Dusp2	1	0.933124	0.000388581
Gga2	1	1.98859	0.000395819
Lrrc14b	1	3.18929	0.000411248
Gm15663	1	2.02791	0.000416264
Il5ra	1	1.42526	0.000437768
1700128F08Rik	1	1.97304	0.000442933
2017-03-04	1	1.43724	0.00047203
Mrpl27	1	1.74243	0.000476674
Wipf1	1	1.351	0.000488926
Slamf7	1	2.2905	0.000497639
Zic1	1	1.09134	0.000498547
Sh3rf3	1	1.3285	0.000502442
Dlgap5	1	2.3203	0.000507102
Gm19434	1	2.50936	0.000511332
Dcaf7	1	0.679845	0.000572752
Utrn	1	0.59188	0.000576482
Gm10390	1	2.92504	0.000581247
Plagl2	1	1.45565	0.000593707
Xdh	1	2.54324	0.00061666
Sema4a	1	1.38989	0.000629876
Tpgs2	1	0.643697	0.000632704
Mier2	1	0.779744	0.00063349
Ssu72	1	0.85556	0.000644052
Padi2	1	1.14029	0.000656848
Heca	1	0.578365	0.000664516
Lag3	1	4.39365	0.000665677
Slc28a3	1	0.774928	0.000670295
Ccnd3	1	1.23839	0.000677285
Ctsw	1	1.32308	0.000690207
H2-Q8	1	1.05841	0.00073668
1700034H15Rik	1	0.650278	0.000737044
Tbc1d24	1	0.608361	0.000746782
Amy2a4	1	0.989155	0.00075778
Amy2a2	1	0.989155	0.00075778
Amy2a3	1	0.989155	0.00075778
Rab9b	1	0.850813	0.000763838
Slc6a8	1	3.65653	0.000788162
Prr5	1	1.12768	0.000791323
Zfp287	1	2.62961	0.000797649
Szt2	1	2.12004	0.000813294
Pla2g4b	1	1.54365	0.000836903
Lrrn4cl	1	0.928893	0.000859611
Scd3	1	1.20108	0.00086228
Cdnf	1	1.12239	0.000912324
Prlr	1	0.804517	0.000912943
4930432J09Rik	1	1.87935	0.00101846
Tirap	1	0.505494	0.00104815
Itgal	1	0.703654	0.00110132
Usp17la	1	1.07021	0.00110173
A330050B17Rik	1	1.14965	0.00112633
Intu	1	1.23449	0.00117198
Prkg1	1	0.798852	0.00117516
5031426D15Rik	1	0.814668	0.0011929
D630045M09Rik	1	1.32268	0.00119943
Mmab	1	0.996425	0.00120263
Folr4	1	0.513656	0.00126324
Tcf12	1	1.49027	0.00127453
Mta3	1	1.38243	0.00129203
4930579G24Rik	1	1.24679	0.0013155
Trappc9	1	1.54833	0.00137729
St8sia4	1	1.12244	0.00138274
Gm20337	1	1.12328	0.00138941
Slc38a6	1	0.504107	0.00140658
Stxbp6	1	2.21062	0.00150582
Pfkfb2	1	1.164	0.00155781
Gtf2a1	1	1.41235	0.00157057
E330023G01Rik	1	2.26727	0.00158694
Birc5	1	2.02517	0.00161171
Saa4	1	1.23389	0.00166418
Gimap7	1	1.55321	0.00167466
Ppp2r3d	1	2.02504	0.00170052
Tmem14c	1	1.06724	0.00171492
C030034L19Rik	1	0.744651	0.0017155
Cngb1	1	1.12488	0.00177501
Cct5	1	0.967938	0.00184411
Tmem184b	1	1.34519	0.00185783
Fam227a	1	2.19016	0.0018841
Ermap	1	2.04597	0.00195771
E130008D07Rik	1	1.39465	0.00198764
Fasl	1	2.18495	0.00200967
Ptger4	1	1.72091	0.00201437
Bcl2l15	1	3.19566	0.00202468
Slc12a8	1	1.26796	0.00207804
Slc18b1	1	0.95375	0.00208525
Dennd6a	1	2.51523	0.00209101
9530091C08Rik	1	1.13516	0.00218857
Mei4	1	1.03228	0.00220568
Ahnak	1	0.672769	0.00221653
Ctsd	1	1.03838	0.00222349
Lpar6	1	0.923687	0.00227868
Nlrc3	1	1.15661	0.00228223
Pde1a	1	2.50917	0.00242379
A630020A06	1	1.25669	0.00242422
Itch	1	0.849444	0.00246925
Aim2	1	1.42744	0.00258784
Gsg1l	1	0.857953	0.00268106
Jak2	1	0.753224	0.00272898
Copz1	1	0.521778	0.0027757
9830132P13Rik	1	0.797503	0.00277642
1600002H07Rik	1	1.71687	0.00277802
Gnaz	1	1.33366	0.00277815
Afg3l1	1	2.67361	0.00278557
Gm5108	1	2.725	0.00280271
Vmn1r65	1	2.1305	0.0028762
Antxr2	1	1.70334	0.00290713
Wwp1	1	1.33328	0.0029307
Veph1	1	0.758813	0.00293183
5730455P16Rik	1	2.04388	0.00307005
Atn1	1	1.52125	0.00313443
Lrp8	1	2.42698	0.00313702
P4ha3	1	2.26036	0.0031469
Gm6602	1	1.87319	0.00318259
Pctp	1	2.16444	0.00319
Hltf	1	0.842242	0.00323259
Cox15	1	2.63988	0.00336135
Angpt2	1	2.65404	0.00337454
C330024D21Rik	1	1.5804	0.00338303
Rp2h	1	2.43291	0.00342693
Lysmd2	1	1.26961	0.00349104
5530601H04Rik	1	0.562391	0.00355551
Synpo2l	1	0.893974	0.00364154
Gm20187	1	1.48422	0.00367893
D3Ertd254e	1	2.07157	0.00375729
Gm10791	1	1.59162	0.00386369
Psen1	1	0.574806	0.00387259
AI607873	1	2.6674	0.00389199
Rab8b	1	1.05767	0.00393174
Zfp316	1	1.26341	0.00393356
Akna	1	0.900682	0.00394774
Micall1	1	1.21728	0.00397287
D930015E06Rik	1	2.3924	0.00400662
Pde4c	1	1.10728	0.00401914
Zfp446	1	1.35783	0.00402569
Zfp11	1	0.62705	0.00403267
Ncam1	1	0.712084	0.00435413
Dnajb11	1	0.852123	0.00441693
Os9	1	1.12108	0.00448771
Capn1	1	0.939202	0.00450261
Serpina1a	1	1.24804	0.00451029
Bbs1	1	0.986759	0.0045185
9030624G23Rik	1	2.17239	0.00452479
Apol6	1	0.934632	0.0045364
Ube2n	1	0.667836	0.00457047
E2f1	1	1.60697	0.00469316
1700030L20Rik	1	1.66609	0.00482662
Pvr	1	1.55435	0.00483469
Ftx	1	0.989795	0.00486499
Ptgdr	1	1.14193	0.00489384
Car5a	1	1.17734	0.00490761
Gm4841	1	1.36884	0.00495164
Ccdc169	1	1.53212	0.00502219
Gm10433	1	1.19428	0.00504963
Zfp781	1	0.694912	0.00508668
Tfap2a	1	2.35596	0.00514713
Ccdc50	1	2.9189	0.00533976
Cdk17	1	0.947052	0.00539261
Pigv	1	0.601273	0.00551791
Tbx20	1	0.735154	0.00557635
Sass6	1	1.32273	0.00574971
Gspt1	1	2.48291	0.00575543
Foxn3	1	0.756366	0.00583385
Stxbp2	1	0.930802	0.00597328
Itgb2	1	0.715796	0.0059952
H2-Q1	1	1.19272	0.00607734
Hyal3	1	1.52348	0.00612003
Prkcb	1	1.88513	0.00621764
Napepld	1	1.00555	0.00646855
Lphn1	1	2.70489	0.00647993
Ctss	1	0.733941	0.00652
4930579G18Rik	1	1.40367	0.00656179
Ehd3	1	0.600798	0.00674227
Zfp882	1	3.18021	0.00677688
Gcnt4	1	1.19338	0.00703136
Xcr1	1	1.09725	0.00705433
9030025P20Rik	1	2.04009	0.00709526
Cnga3	1	0.731839	0.00710101
Prex1	1	1.03465	0.00712887
C230081A13Rik	1	1.36111	0.00722811
Ikzf3	1	0.841597	0.00725814
Ppp1r15b	1	0.735207	0.00743068
Btbd16	1	0.676607	0.00748128
4921508A21Rik	1	2.32081	0.00759239
Pot1b	1	1.24743	0.00788315
Tnfrsf13c	1	0.906123	0.00830165
5730403I07Rik	1	0.965936	0.00837206
AY512931	1	2.06835	0.00841871
Zfp46	1	2.45111	0.00851067
Eif4enif1	1	2.02862	0.00854005
Cplx2	1	1.88355	0.00860012
Gm6531	1	1.83728	0.00866133
A230077H06Rik	1	1.10234	0.0086793
Lin7a	1	0.552682	0.00872894
Ppp1r12b	1	0.502157	0.0088401
Zfp317	1	2.21625	0.00886537
Abca1	1	1.41644	0.00898187
Abr	1	0.598674	0.00900974
Dph5	1	1.47683	0.00908896
Gm5860	1	1.70819	0.00927415
Zfp827	1	1.90639	0.00941421
Eif4ebp2	1	0.834297	0.00959211
8030423F21Rik	1	0.928692	0.00961448
Wdfy1	1	1.70434	0.00965183
Kat2b	1	1.01376	0.00999705
Chdh	2	3.48619	9.95854e-24
Il18r1	2	2.45856	1.55573e-23
Il7r	2	1.15545	6.0171e-21
Il17rb	2	2.21833	1.59254e-20
Rorc	2	7.56662	4.17195e-17
Lmo4	2	1.7601	4.13253e-16
Ttbk2	2	4.6421	6.6546e-16
Epas1	2	2.46216	6.66294e-15
Nr1d1	2	2.52461	5.24573e-14
Il23r	2	4.90618	4.08729e-13
Coro2b	2	3.19935	7.85792e-13
Pxdc1	2	2.3926	7.96506e-12
Il2ra	2	0.699015	3.33071e-11
Tmem176b	2	2.22095	3.56407e-11
Icos	2	1.67721	6.92154e-11
Podnl1	2	1.06021	1.66376e-09
Sptssa	2	1.21334	2.24184e-09
Ptprv	2	1.59954	6.73235e-09
Sdc1	2	2.99628	6.8322e-09
Mmp25	2	3.07376	7.95211e-09
Il12rb1	2	1.78068	4.56533e-08
Rora	2	1.19922	9.50125e-08
Zbtb16	2	1.18037	1.12337e-07
Fam83a	2	2.4017	1.18514e-07
Psap	2	0.510339	1.80043e-07
Lingo4	2	2.83044	4.31339e-07
Ech1	2	0.907416	6.33916e-07
Nt5e	2	1.68993	1.22427e-06
Zfp799	2	2.92115	1.26682e-06
Ckb	2	1.60795	3.01266e-06
3632454L22Rik	2	3.88621	3.53401e-06
Ezh1	2	1.85579	4.66704e-06
Jmjd4	2	3.41403	5.79388e-06
Ramp1	2	1.47818	6.78047e-06
Igf1r	2	4.0971	7.88297e-06
Naa40	2	0.671581	1.17157e-05
Homez	2	1.52649	1.30353e-05
Capg	2	2.00227	1.38798e-05
Abhd15	2	2.02977	1.38953e-05
Cpsf3	2	0.751398	1.78068e-05
Rarg	2	1.47652	2.006e-05
Serinc3	2	0.598998	2.03197e-05
Zfp689	2	3.36406	2.06525e-05
Fam110a	2	2.64042	3.70137e-05
Il18rap	2	1.79181	3.89027e-05
Vsx2	2	3.68096	3.96886e-05
Tagln2	2	0.743798	4.15972e-05
Tmem8b	2	1.3921	4.17025e-05
Gm5577	2	0.959668	4.66853e-05
Celf4	2	1.90168	4.82166e-05
Rnf166	2	1.20201	4.94269e-05
Cd84	2	1.05184	5.04327e-05
Tmem176a	2	1.90759	5.78546e-05
Znfx1	2	1.11503	5.95186e-05
St6galnac3	2	0.746336	5.95205e-05
Id2	2	0.566246	6.01423e-05
Eya2	2	1.35904	6.03127e-05
Cd82	2	0.698456	7.47371e-05
Rnf2	2	0.818125	7.79184e-05
S100a6	2	1.61777	8.49003e-05
Gpr114	2	1.35694	8.57948e-05
Mdfic	2	3.66444	9.25561e-05
Mgat5	2	0.762194	9.56653e-05
Slc15a1	2	0.688141	9.85342e-05
Gdpgp1	2	1.64562	0.000111271
Wdr34	2	1.92285	0.000114213
F2r	2	0.977104	0.000121432
Prrt2	2	0.951221	0.000126863
Gm2a	2	0.909489	0.000217508
Gfra2	2	0.921954	0.000276214
Ncor1	2	0.869261	0.000279813
Ecm2	2	1.91224	0.000320614
Cc2d1a	2	1.41455	0.000335497
Cerk	2	1.4938	0.000373643
Nip7	2	0.51388	0.00041544
1700094D03Rik	2	2.35012	0.000428312
Tmco3	2	1.21312	0.000486425
Med23	2	1.39605	0.000530991
Tmem64	2	1.18746	0.000570401
Spsb3	2	0.712985	0.000570401
Man2a2	2	0.861191	0.000610689
Tmem39a	2	3.32031	0.000621078
Itgb3	2	1.51765	0.000625929
Acsl5	2	0.658729	0.000662364
Zfp97	2	3.27289	0.00068589
Cyb5b	2	0.691108	0.000702481
Fchsd2	2	1.14016	0.000748457
Lax1	2	1.38626	0.000789521
Gpr65	2	0.922415	0.00081268
Ppt2	2	2.32754	0.000848813
Cep170	2	2.84066	0.000949033
Chpf2	2	2.41853	0.000962592
Adi1	2	1.10289	0.00103458
Notch2	2	1.21834	0.00105419
Ccr8	2	2.72839	0.00112255
Ermp1	2	0.573008	0.00113075
Ap5b1	2	1.36867	0.00115487
Gpr183	2	1.3941	0.00119649
Kcnc1	2	1.75193	0.00120077
Ankrd54	2	0.557435	0.00128987
Ppp1r12b	2	0.788572	0.00131522
Asap3	2	1.65944	0.00131741
Mir5109	2	0.667158	0.00134929
Lrrc58	2	1.46887	0.00140035
Fam160b2	2	0.674462	0.00142081
Dtx1	2	1.01137	0.00142153
Decr2	2	0.854606	0.00149437
A730020E08Rik	2	0.699033	0.00161166
Ppm1k	2	1.27604	0.00163502
Gm14306	2	2.58252	0.00168287
Hpgds	2	2.023	0.00169662
Mettl2	2	1.05654	0.0017221
Pisd-ps3	2	1.09671	0.00175663
Zfp442	2	2.25047	0.00176169
Copa	2	1.07545	0.00176635
Abl2	2	1.56739	0.00177289
2017-09-11	2	0.943022	0.00181143
Sla	2	0.63699	0.00184672
Atf6	2	1.35933	0.0018511
Dennd4c	2	1.14782	0.0018756
Lrrc3	2	0.705829	0.00192404
Rnf7	2	0.513234	0.00198574
Cadm2	2	0.648403	0.00205936
Trio	2	2.28035	0.00212957
Comt	2	0.878761	0.0021571
Smox	2	0.870647	0.00221278
Lrrc8b	2	1.18479	0.00223678
Ppp1r16b	2	1.57832	0.00238349
5730409E04Rik	2	4.54099	0.00242743
Tmem181a	2	0.941455	0.0024698
Cnr2	2	1.53655	0.00249485
Fem1c	2	2.57167	0.00260934
Zfp704	2	2.92865	0.0026291
Pramel4	2	1.03501	0.00269144
Ccr4	2	1.18365	0.00269594
Cpeb4	2	1.35824	0.00271297
Uhrf1bp1l	2	1.07487	0.00275513
Phactr2	2	1.36227	0.00286847
Pdia3	2	0.807534	0.00293631
Rara	2	1.47684	0.00306499
Gm13139	2	2.09998	0.00309905
Vps13b	2	0.851849	0.00323575
Kat6b	2	0.598449	0.00324146
Acmsd	2	0.593887	0.00330638
Tacr1	2	1.39327	0.00332559
1700016D06Rik	2	0.690055	0.0033605
Atox1	2	1.00131	0.00337157
Scn2b	2	0.654704	0.00368395
Rabgap1l	2	0.575057	0.00374652
Cyhr1	2	1.26554	0.00388816
Vars	2	0.784903	0.00398647
Zfp119b	2	3.66353	0.00419059
Abhd2	2	0.840967	0.0043749
Rab11fip1	2	1.69848	0.00463189
St3gal6	2	0.586223	0.00469816
Thy1	2	0.515346	0.00480631
Lpcat3	2	1.03117	0.00480746
Cand1	2	1.33883	0.00483315
Pigm	2	1.3726	0.0048442
Rnf5	2	0.795842	0.00484805
9530068E07Rik	2	0.832989	0.00507743
Pts	2	1.43925	0.00523876
D130058E03	2	1.93419	0.00527565
Cd40lg	2	0.979767	0.00534198
Pik3r4	2	1.63559	0.00547136
Gm13363	2	0.533551	0.00558817
Aqp3	2	1.59532	0.00571152
Dtx4	2	1.25024	0.00574526
Ero1l	2	0.992457	0.00595112
Gabbr1	2	1.75278	0.00597818
Ahnak	2	0.841953	0.00603834
Gm5615	2	0.664274	0.00641297
Terf2ip	2	0.847689	0.0065962
Pla2g2d	2	2.2337	0.00683185
Plekho2	2	1.50485	0.00693684
Svil	2	0.678648	0.0072571
Adarb1	2	1.64349	0.00729029
Fam134c	2	1.82273	0.00762775
Plekhb2	2	1.33957	0.007886
Meis3	2	1.24101	0.00808731
Yeats2	2	1.99445	0.00811819
Nrip1	2	1.46251	0.00845193
Dopey2	2	0.511202	0.00847793
Ttc39b	2	0.644057	0.00851914
Trpm6	2	1.37366	0.00862902
Socs1	2	0.591529	0.00863803
Cd274	2	0.523472	0.00881872
Vps33b	2	0.836339	0.00882274
Ndufa5	2	0.658736	0.00907982
Gpr107	2	0.663818	0.00911283
Lztfl1	2	1.05317	0.00918581
Rnf20	2	0.74941	0.00928429
Kcnj15	2	0.96391	0.00936898
Xkrx	2	1.45701	0.00953597
Rnf144a	2	1.6583	0.00999498
Rps10	3	0.861943	5.66686e-19
Cd8b1	3	2.23429	8.9087e-19
Sell	3	1.23582	3.7019e-15
Rpl35	3	1.31072	4.16609e-15
Rps15	3	0.835001	3.64222e-14
Gnb2l1	3	0.906178	6.50773e-14
Rpl9	3	0.976126	8.81847e-14
Rps27a	3	0.904911	1.54029e-13
Rpl29	3	0.859687	6.64701e-13
Rps18	3	1.0596	7.58823e-13
Rps5	3	0.747762	7.89639e-13
Rps8	3	1.11125	1.01393e-12
Rpl24	3	0.659945	1.03476e-12
Rpl10a	3	0.986592	1.29487e-12
Rpl32	3	1.05543	1.36169e-12
Rps15a-ps4	3	0.951508	1.66518e-12
Cd8a	3	2.15461	2.49723e-12
Rpl28	3	0.988149	2.54689e-12
Rpl10	3	0.938858	3.08312e-12
Rps20	3	1.17806	4.43424e-12
Rpl35a	3	0.696355	1.15068e-11
Rpl37	3	1.25879	1.19443e-11
S1pr1	3	1.14516	1.25567e-11
Rpl36a	3	1.07218	7.9275e-11
Gm12191	3	0.889831	2.35307e-10
Rpl31	3	1.26292	3.37005e-10
Rps19	3	1.2646	4.16874e-10
Rpl6	3	0.969005	5.44791e-10
Rpl8	3	0.653692	5.5381e-10
Eef1b2	3	0.847841	2.6324e-09
Rps12	3	0.849029	3.32599e-09
Rpl22l1	3	0.989931	7.82903e-09
Naca	3	0.832188	7.92876e-09
Rpl18	3	0.943668	9.3123e-09
Rpl34-ps1	3	0.929782	2.35244e-08
Hspa8	3	0.530008	3.64746e-08
Rpl14	3	0.887976	6.78487e-08
Cd69	3	1.29913	1.20281e-07
Rpl7	3	0.853813	1.46905e-07
Rpl15	3	0.702256	1.65703e-07
Rps17	3	0.900188	4.3711e-07
Pabpc1	3	0.5537	5.43206e-07
Rpl3	3	0.794041	5.5282e-07
Ly6c1	3	1.18722	5.92124e-07
2010107E04Rik	3	0.931731	6.77383e-07
Tsc22d3	3	0.995653	1.10057e-06
Rps27	3	1.43987	1.17078e-06
Rpl27	3	0.800525	1.44623e-06
Ly6c2	3	1.22227	1.70383e-06
Ndufa6	3	0.880239	1.78085e-06
Cd22	3	2.44142	1.8382e-06
Slc25a5	3	0.784463	2.27307e-06
Eef1d	3	0.791843	2.59019e-06
Atp1b3	3	0.889576	2.75397e-06
Rps25	3	0.801033	2.92376e-06
Ccr7	3	0.595986	4.54987e-06
Gm6654	3	0.600697	6.33246e-06
2410006H16Rik	3	0.987957	7.12223e-06
Rps4y2	3	2.09046	8.59341e-06
Mrpl1	3	0.849906	1.1959e-05
Dcaf17	3	2.28059	1.47079e-05
Rpl26	3	1.05366	2.21751e-05
Klrd1	3	1.80929	3.06218e-05
Gm15421	3	2.94219	3.71772e-05
Rpl7a	3	0.993397	5.91977e-05
Milr1	3	1.79079	6.45062e-05
Itgae	3	1.92893	6.66395e-05
Mrpl42	3	1.4072	8.45336e-05
Igfbp4	3	1.29395	8.67802e-05
Tmem108	3	2.62776	9.52034e-05
Eif3h	3	0.67989	0.000102972
Gltscr2	3	0.657033	0.000133738
Npm1	3	0.804841	0.000148287
Atp1b1	3	2.52351	0.000190126
Il6st	3	0.742039	0.000190314
Dnajc15	3	1.88203	0.000202405
Npc2	3	0.755058	0.00029454
Rgs10	3	0.633668	0.000307781
Haus2	3	2.25556	0.000317668
Bccip	3	0.506516	0.000329377
Ppp4c	3	0.500315	0.000330779
Rpl31-ps12	3	0.743942	0.000332702
9030619P08Rik	3	0.953675	0.00035706
Tigit	3	1.19439	0.000372426
Fam65b	3	0.58497	0.000497983
Zfp322a	3	1.92765	0.000546639
Eif3k	3	0.710493	0.00055097
Ermn	3	1.44149	0.000614666
Hspa1a	3	1.35199	0.000859867
Nsg2	3	0.735311	0.00106295
Bcl2	3	0.522747	0.00107415
Farsb	3	0.702756	0.00113256
Eef1g	3	0.544279	0.00117876
Fam161b	3	1.06195	0.00125867
Il21r	3	0.805708	0.00136471
Btf3	3	0.5412	0.00142175
Mrps15	3	0.790723	0.00146531
Zbtb6	3	1.12412	0.00146604
Tmem66	3	0.600613	0.00147872
N6amt2	3	0.866471	0.00159559
Sidt1	3	0.938895	0.00184329
Atf4	3	1.44882	0.00217599
Crip1	3	1.08216	0.00228379
Endov	3	1.1399	0.00254344
Zfp202	3	1.33808	0.00271577
3110001D03Rik	3	1.23609	0.00277119
2610019F03Rik	3	0.513875	0.00295119
Vim	3	0.673435	0.00316064
Acss1	3	1.44424	0.00325369
Ass1	3	0.570704	0.00326367
Slc7a11	3	0.864726	0.00365114
Fam101b	3	1.40598	0.00376626
Eif3i	3	0.640402	0.00378756
Fam78a	3	0.784766	0.00429813
Cox7a2l	3	0.627774	0.00579283
Get4	3	0.601861	0.00593531
Snhg1	3	1.51526	0.00594114
Hspe1	3	0.888274	0.00625668
Gpr146	3	2.19676	0.00657255
Psma2	3	0.551787	0.00663127
Dtwd2	3	2.06673	0.00804664
Mir703	3	0.580456	0.00816156
Ndrg3	3	0.913972	0.00829349
Phf11a	3	0.663711	0.0084331
Sec61b	3	0.68585	0.00867175
Xpo1	3	2.58536	0.00892785
Gpr171	3	1.0377	0.00951981
Parn	3	1.05234	0.00955171
Phf11b	3	1.35886	0.00973447
Erh	3	0.597263	0.00995744
Slc22a15	4	2.7197	1.32996e-07
Zfp933	4	2.79657	4.89778e-07
Arhgdib	4	0.513635	7.21243e-06
Id3	4	2.1951	1.15758e-05
Sell	4	1.39945	1.35662e-05
Cd4	4	0.969626	2.05813e-05
Aph1c	4	3.04836	4.28273e-05
Usf1	4	1.16857	9.00593e-05
Tcf7	4	0.784539	0.00012132
Klf11	4	3.27759	0.000124958
Zfp84	4	2.2167	0.000137025
Nsg2	4	1.20753	0.000159562
Cd247	4	1.14057	0.000189882
Il2ra	4	1.02799	0.000246687
S1pr1	4	1.37369	0.000282858
Ccr7	4	1.36205	0.000313556
Emp3	4	1.12281	0.000318449
Maea	4	0.511218	0.000456408
Il6ra	4	0.916483	0.000460821
Prr5l	4	2.20563	0.000537844
Sar1a	4	1.07951	0.000589379
Supt16	4	1.3492	0.000871181
Actn1	4	1.49602	0.00136572
Trib2	4	0.729202	0.00139119
Ubash3a	4	1.11251	0.00156143
Zfp263	4	0.843894	0.00197254
Itga4	4	0.713226	0.00204637
Abtb2	4	2.1831	0.00230593
Folr4	4	0.793914	0.0023844
Tra2a	4	1.65606	0.00243997
Ubl5	4	0.846245	0.00273797
Iffo1	4	0.901919	0.00300512
Rgs19	4	0.65282	0.00333702
Slc23a1	4	2.73649	0.003407
Acot11	4	2.25713	0.00367524
Rasgrp2	4	2.3948	0.00370365
Vim	4	1.69293	0.00373633
Mcl1	4	2.30668	0.00387926
Lrrc8e	4	2.42893	0.00388154
A630072M18Rik	4	0.981986	0.00394062
Sumf2	4	1.61318	0.0040151
Tprkb	4	1.5086	0.0052086
Zfp36	4	1.37943	0.00527912
Alox8	4	1.42123	0.00622123
1810037I17Rik	4	0.707452	0.00688664
1700008J07Rik	4	2.03828	0.00714775
Exoc6	4	0.81701	0.00721014
Psmd9	4	1.57836	0.00730554
Adrb2	4	1.045	0.00738428
Zdhhc20	4	0.93378	0.00768134
Acp5	4	0.54853	0.00793622
Rnf7	4	0.762308	0.00862799
Rarg	4	0.764405	0.00868737
Atp6v1f	4	0.683574	0.00969306
